# Supplementary material for: Effects of Environmental Factors on the Mechanical Properties of Palm Leaf Manuscripts: Natural Aging, Temperature, Relative Humidity, and Light Radiation
Source: Polymers (Basel). 2025 Dec 4;17(23):3229. doi: 10.3390/polym17233229 (PMC12693837; doi:10.3390/polym17233229)
Supplement: Supplementary file 1 [file polymers-17-03229-s001.zip]

Archive with 1 entries (1 files):
- polymers-3973297-supplementary.pdf
